# Supplementary material for: The Transition from Unfolded to Folded G-Quadruplex DNA Analyzed and Interpreted by Two-Dimensional Infrared Spectroscopy
Source: J Am Chem Soc. 2023 Aug 30;145(36):19622–32. doi: 10.1021/jacs.3c04044 (PMC10510320; doi:10.1021/jacs.3c04044)
Supplement: Supplementary file 3 — ja3c04044_si_003.zip [file ja3c04044_si_003.zip]

Archive with 7 entries (6 files):
- Gaussian Input Files/
- Gaussian Input Files/G4_dipole_polarizability_derivatives_calc.com
- Gaussian Input Files/G4_geometry_optimisation.com
- Gaussian Input Files/guanine_dipole_polarizability_derivatives_calc.com
- Gaussian Input Files/guanine_geometry_optimisation.com
- Gaussian Input Files/tetrad_dipole_polarizability_derivatives_calc.com
- Gaussian Input Files/tetrad_geometry_optimisation.com
